# Supplementary material for: Investigating the relationship between UMODL1 gene polymorphisms and high myopia: a case–control study in Chinese
Source: BMC Med Genet. 2012 Aug 2;13:64. doi: 10.1186/1471-2350-13-64 (PMC3489600; doi:10.1186/1471-2350-13-64)
Supplement: Additional file 1 — Primers for genotyping SNPs by MassARRAY iPLEX (Sequenom). This table summarizes the primer sequences for genotyping SNPs by MassARRAY iPLEX (Sequenom). SNPs are arranged down the column in the sequential order from the 5’ end to the 3’ end of the UMODL1 gene. [file 1471-2350-13-64-S1.xls]

## Sheet: Sheet1
Additional file 1. Primers for genotyping SNPs by MassARRAY iPLEX (Sequenom)
SNP *	Forward PCR primer (5'>3')	Reverse PCR primer (5'>3')	Primer for primer extension (5'>3') 
rs220260	ACGTTGGATGCCTACCCACCCTGTCTGTC	ACGTTGGATGTTGCTCTGAAGCTGCCACTC	TGTCTGTCCCCTATGG
rs220262	ACGTTGGATGTCTGAGGTCATCTCTGTATC	ACGTTGGATGTGATGACAGTGGCCATCAGT	tAGGTCATCTCTGTATCAGAAAA
rs220263	ACGTTGGATGCAGGGTCCCAACCTAGATTC	ACGTTGGATGAGCTGTGGTTTCCTCAGGAC	gggaaCTAGATTCTCTGCCTGC
rs220265	ACGTTGGATGGATGCGTTAGATCTAAGGG	ACGTTGGATGTCGCGACTGACAGTTCAGC	GGAGGGGCCTGCAGA
rs12627387	ACGTTGGATGTTGTACAGTAGCCCCAGGAC	ACGTTGGATGGGTGAGAAGAGCCAATGGAG	acGCCTTGCTCACTCTCA
rs13340012	ACGTTGGATGGTTAGGACAAAGAATTCACGG	ACGTTGGATGGACCCAGACATAGGTGGATT	AAAAGAGCGAATGCAAG
rs220271	ACGTTGGATGGAATAAAAGAGGTAGCAACG	ACGTTGGATGAAACGATTCCTCCAGAAGGG	GGTAGCAACGTTGGTG
rs220276	ACGTTGGATGTCTGTCCGGAGTTTTCCCAG	ACGTTGGATGGTTTCAGAACTCCCGTGTGT	tcccGGCATGCGGAGAGCAG
rs220278	ACGTTGGATGTATATGAGGACACGGGGCAG	ACGTTGGATGAAGGCAGTGCTGGCACACA	tACACGTGGTCGCCCC
rs220279	ACGTTGGATGAAGAGTCCTGGGGTCAGATG	ACGTTGGATGATGGGCGCAATCATGCAACA	gggcGTCCTGGGGTCAGATGGACCTG
rs220281	ACGTTGGATGGCTGAACCCCAAATCACCCT	ACGTTGGATGTGGTGATGCCAAGCAGCAG	CCAAATCACCCTGCGGGC
rs220282	ACGTTGGATGGGCTTGTTACTCACCCCAG	ACGTTGGATGAGCAAATCTGCAGCCTCTTC	CTCACCCCAGGAAGAAA
rs220285	ACGTTGGATGTGGTGGGCAGCTTCTGAGAG	ACGTTGGATGAAGGCGTCCCTCTGCAATAG	AGTGCGGGAGGTGTG
rs220298	ACGTTGGATGTGGCCTTCACAGGTAAGACT	ACGTTGGATGACTCGGTTTAGAGCATGTGG	tttcGGTAAGACTGGACAGGA
rs220299	ACGTTGGATGTCTGTGTCCTCCTCATGGCT	ACGTTGGATGATCTCCCAGGACGGAAGGAA	CCCTCAGCCTCGTCC
rs8133951	ACGTTGGATGGAGAAGAAACCGAACCCCAG	ACGTTGGATGTCTTGGCAAAGGCACACTG	GACAGCAGAGCGTGTGCCCGATGC
rs749020	ACGTTGGATGCAGCCAGCTTAGTCTAACGG	ACGTTGGATGGTGTGTCCCATATGTCCCTG	TCTAACGGCCAAGGAG
rs220301	ACGTTGGATGCCCTGTAAATTCCAAGTCCC	ACGTTGGATGAGAGGAGAGGGGCGGGAAAT	TCCAAGTCCCCAAGTG
rs2839466	ACGTTGGATGTTCCCTCAGCCTGTTCATAG	ACGTTGGATGTGGAGGAGAGAAAGAAGCGA	TCCCTGCAGGATTCT
rs220308	ACGTTGGATGTAAAGCATGCATTGCCAGCC	ACGTTGGATGAAGAACGCAGAGGAATGGTG	CCAGCCCCGTACCCT
rs220109	ACGTTGGATGCAACCTGACGGAGAAGTTAC	ACGTTGGATGTACCTCGTGAAGCAGTTGTC	GTTACTCAACCGCAGCAG
rs220110	ACGTTGGATGGAAGGTTCCACAGAAAATCC	ACGTTGGATGCCATCTTTAAGATATGTGCC	ggaAGAAAATCCAACAGTAGGA
rs12626854	ACGTTGGATGCGAACAGCGCCTCATCTATC	ACGTTGGATGAGAGCATTCCTCAGTCATTC	GGTTGGGACATGTGG
rs220120	ACGTTGGATGGCATCCGTCCAACACTCTCA	ACGTTGGATGTTGCCCCCAAATAAGCCAAC	aCGTCCAACACTCTCATGACAA
rs1571737	ACGTTGGATGCACATTGAGCACAAATCTGG	ACGTTGGATGTTGGTTCTCATAGGCCTCAG	ggagTTTCCCAGAGTCCTGA
rs220131	ACGTTGGATGCAGAGGCTCACACAGGCTAT	ACGTTGGATGTGTGGTGAGTTCCTCGAATG	aggaTATGGGTCCTATTAGTCCTA
rs220136	ACGTTGGATGTACACATCCAGAGTTCCTGC	ACGTTGGATGGTAACATGGAATTGCTGGG	tccctCTGTTATGCACCTCTAGTC
rs11701944	ACGTTGGATGGGAAGATCACATTTGACAGC	ACGTTGGATGCCTGTGAGCTTGCAGAGCTA	TGACAGCTCATTTGGA
rs220143	ACGTTGGATGGAATGCAGGAAAGAGCAGGA	ACGTTGGATGCCCGCCTTCTGTCTGTTATA	gggCTGAGGCAGGGGCAT
rs2839468	ACGTTGGATGTGAAACCCCCGAAATTTCTC	ACGTTGGATGGCCTAGAATTTCAGGACAGC	ggggACATCCTACTTCTGTGATTAAG
rs220145	ACGTTGGATGGGCTGAGTGCAGGGTCGTG	ACGTTGGATGAGTGCCAGGAGCAAAAGAGC	ctgtGAGGGAGACCACTTCC
rs13047454	ACGTTGGATGCATGTATCAGAAACAAAAGAC	ACGTTGGATGGGAAGTCCTTCTTATTCTA	CAAAAGACTTTTTAAAAATTGGAG
rs220148	ACGTTGGATGAAATCAAAATAAAGGCACC	ACGTTGGATGGGGATACTAACACTTCACCA	ATCAAAATAAAGGCACCATTTTAA
rs220149	ACGTTGGATGTCAAAGTGGCCATCCACTTG	ACGTTGGATGAACTACGGTCCAAACAGAT	AGCTCTACGACTTTGTCCTAA
rs220153	ACGTTGGATGACCTGACCAGAACCACTCG	ACGTTGGATGAGATGAGGGAGGCTGGAAAC	CCACTCGGACAGACT
rs220154	ACGTTGGATGTTCTGTCCCTCAGGACCTTT	ACGTTGGATGCACCCCAACCAATCCCTTTT	TGAGCAGTCCAAGGCA
rs220155	ACGTTGGATGGGTCAGGCATCATCATCCAC	ACGTTGGATGTGACTTTGACCCTGAACTCC	ATCATCCACGCTCTG
rs11910495	ACGTTGGATGGCATCATCATCCACGCTCTG	ACGTTGGATGTGTCAGGTTGACTTTGACCC	aggtGTGCTCGGCAGGGTCC
rs13051533	ACGTTGGATGCCAGGCAAGCTTGTGCTCT	ACGTTGGATGCAGGAAGCTGAGGGATTCAC	gttCTCTGCAATGGCCTCCGACG
rs220157	ACGTTGGATGTGTCAACCACTTAAGGACCC	ACGTTGGATGGGGAACAAAATTTGGGGAGC	gccaaTTAAGGACCCTTCCTTGAGA
rs9984766	ACGTTGGATGACCGGGCACCTCATTTGTTC	ACGTTGGATGTCTGGGCTCTGCAGGATTTC	CCAGGTCCATGACAG
rs220158	ACGTTGGATGCAAGCAAGGAGTCCCATTTC	ACGTTGGATGGAGTTGCCGTTCTCAATCAC	CTCTCTTCTCAGCTGCCC
rs220159	ACGTTGGATGAGTTTGCAGTGCAGGTAGAC	ACGTTGGATGACTCCAATAAGGCCCAGTTC	tttgGCAGGTAGACGATGGAGT
rs2839470	ACGTTGGATGAATATTCAACCGGCTGTCGC	ACGTTGGATGCCTATAAATCACCTTAGAAGC	ACTGCCTTGCCATGA
rs4920063	ACGTTGGATGTTCAAGCTCCTTTAGGATGG	ACGTTGGATGGCTCAGTTTGTGGTACGTTC	ggatATAGTGTATGAGCTTTCCGGGCT
rs220161	ACGTTGGATGCACCCTGATGACCTCAGCTT	ACGTTGGATGTTGAAGTCCTAAATCCCAGC	ccccCCCTGATGACCTCAGCTTGATGAT
rs2839471	ACGTTGGATGGGAAAAGAAAGGCCATGGAG	ACGTTGGATGGCCACCAACAAATAGTACATC	CCATGGAGGAGTTCC
rs220168	ACGTTGGATGATTTCGAGGATAGTGTCCAG	ACGTTGGATGGCAGCTACAGTAATTGCTCC	TCCAGGGAGTGCTCA
rs220170	ACGTTGGATGCCAAACAGGGCATCTATCTC	ACGTTGGATGAACGGTCACGATGCATACAC	aGGAGGCTCCATGCGT
rs11911271	ACGTTGGATGACTTTGGTGTCAGTCAGTGG	ACGTTGGATGCTCCGAACTGAACCACTAGC	ccCCTGTGGACCCCCTG
rs220171	ACGTTGGATGCACCTTGCCAGCACAAGGG	ACGTTGGATGAGCGGGTCTCCTTGGTCTTT	CCGCCCTGAGGATGC
rs220172	ACGTTGGATGACCAACAGGTGAATGAATCC	ACGTTGGATGAGCGCTTTACTCCTTTCACG	GAATCCATACATTGTGGC
rs3819141	ACGTTGGATGTCTCACCTGTGCCTGTCTC	ACGTTGGATGATAAGGACCACATAACCGGC	tctcaTCCCCGAGGTGAGCCTCC
rs3819142	ACGTTGGATGTCGTGCGCTACCAGAGAATG	ACGTTGGATGTTCGTAGAACACCTGGTAGC	gggaAGATACAACTTTAAAATCCAGTCC
rs220179	ACGTTGGATGCCCTTGCTGGGCAACTTCA	ACGTTGGATGTAACACAAGCGTCCCCCTCA	gCGCCACCCGCTTGTG
rs915840	ACGTTGGATGGGACCCAGACCACAATTGAG	ACGTTGGATGACAGGGAAGGAGCCTTCCCA	gCAATTGAGCAGCAGC
rs220181	ACGTTGGATGTAGCACTGGCCCTGTCTATG	ACGTTGGATGTGCCAGGACTCCTGGTAAC	ttcCCCCAGAATACTGCG
* SNPs are arranged down the column in the sequential order from the 5’ end to the 3’ end of the UMODL1 gene.
† Bases shown in lower case are added to the primers for primer extension to allow better size discrimination of the primer extended products in the multiplex assays of the MassArray system.
