# Supplementary material for: Investigating the relationship between UMODL1 gene polymorphisms and high myopia: a case–control study in Chinese
Source: BMC Med Genet. 2012 Aug 2;13:64. doi: 10.1186/1471-2350-13-64 (PMC3489600; doi:10.1186/1471-2350-13-64)
Supplement: Additional file 2 — PCR Primers and conditions for genotyping SNPs by RFLP and DHPLC. This table summarizes the PCR primers and conditions for genotyping SNPs by RFLP and DHPLC. The restriction enzyme and the concentration of polyacrylamide gel used are indicated for each SNP being genotyped by RFLP. The primer for primer extension is shown for SNP genotyped by DHPLC. Some primers have a poly-T or poly-A tail at the 5’ end to enhance the difference in the size of restricted fragments for easy genotype calling. [file 1471-2350-13-64-S2.xls]

## Sheet: Sheet1
Additional file 2. PCR Primers and conditions for genotyping SNPs by RFLP and DHPLC *
SNP	Forward PCR primer (5'>3') †	Reverse PCR primer (5'>3') †	Primer conc. (mM)	Annealing (°C/sec)	Extension (°C/sec)	No. of cycles	RFLP or DHPLC *
rs220140	(A)9AAAAAGAAACCTTATACCCATTAGGCGTCACTC	ATTACACGCACCCGCCACCACAT	0.3	60/30	72/30	35	RFLP: HpyF10VI, 8% gel
rs220173	(T)16CACCCTTTGGCTCGTGCTGTGACCAG	(T)25AGATCGTGCCACTGTACTCCAGCCTGGTTA	0.5	60/30	72/30	35	RFLP: MvaI, 8% gel
rs220168	GGAACTCCTCCATAGCCTTTCTTTTC	(T)30TCAGCCACCGCATCAGTCTCCT	0.1	61/40	72/25	37	RFLP: DdeI, 8% gel
rs220170	(T)30AATTTCCCGCACATCGTGGACTGACATG	(T)11CCTGTTCAGGGAGGCTCACTGCGT	0.3	62/30	72/15	38	RFLP: DraIII, 10% gel
rs3819142	GGTGAGCCTCCACATGCAGAAGC	(A)10CTATTCGTAGAACACCTGGTAGCCCAAGTTGT	0.3	65/60	72/35	40	RFLP: BselI, 8% gel
rs11911271	GAAATTACCATCCACAGTTTTCAGG	GAGCAGAAAGACCAAGGAGACC	0.3	60/30	72/30	35	DHPLC: 5’-TGGCCTGTGGACACCCTG-3’
*RFLP stands for restriction fragment length polymorphism, and the restriction enzyme and the concentration of polyacrylamide gel used are indicated for each SNP being genotyped. DHPLC stands for denaturing high-performance liquid chromatography, and the sequence shown is the primer for primer extension.
† Some primers have a poly-T or poly-A tail at the 5’ end to enhance the difference in the size of restricted fragments for easy genotype calling.
